# Supplementary material for: The Transcription Factor REST Is Lost in Aggressive Breast Cancer
Source: PLoS Genet. 2010 Jun 10;6(6):e1000979. doi: 10.1371/journal.pgen.1000979 (PMC2883591; doi:10.1371/journal.pgen.1000979)
Supplement: Table S1 — This table lists genes that show a >2 fold upregulation following REST knockdown, as determined by oligonucleotide microarray in 3 cell lines: HEK-293, MCF10a, and T47D cells. (0.10 MB XLS) [file pgen.1000979.s001.xls]

## Sheet: Sheet1
Supplemental Table 1
Genes that show a >2 fold upregulation following REST knockdown, as determined by oligonucleotide microarray in 3 cell lines: HEK-293, MCF10a and T47D cells.
						Number of Genes Overexpressed 2x or greater only in the given cell line:				Genes Overexpressed 2x or greater in two cell lines:			Genes Overexpressed 2x or greater in all 3 cell lines that constitute the REST gene signature
HEK		MCF10a		T47D		231	42	379		36	22	11	24
Gene Symbol	Fold Increase Upon REST Knockdown	Gene Symbol	Fold Increase Upon REST Knockdown	Gene Symbol	Fold Increase Upon REST Knockdown	HEK	T47D	MCF10a		HEK:T47D	HEK:MCF10a	MCF10a:T47D	HEK-293:MCF10a:T47D	RE1 Consensus	RE1-Orientation	RE1 Site	Location
ABCD1	2.02298	ABCA12	2.09504	ACSL6	2.13243	ABCD1	ACSL6	ABCA12		ACTL6B	ASPHD1	ATL1	AP3B2	Consensus	+	GCCAGAGCCAGAGCCAG	Intronic
ACHE	2.24081	ABCA12	2.14248	ACSL6	3.51301	ACHE	APBB3	ABCA6		BEX1	CABP1	CKMT1B	BSN	Consensus	+	TTCAGCACC/GGACAGCTCC	Intronic
ACHE	2.01096	ABCA6	2.21256	ACSL6	3.58833	AGAP2	APC2	ABCB6		BRUNOL6	CD24	ENOX1	CHGB	Consensus	+	GTCAGCACCGCGGACA	Intronic
ACTL6B	14.8111	ABCB6	2.03648	ACTL6B	5.90483	ALPL	BATF2	ABL2		C3orf14	CDK5R2	FBXL15	CPLX1	Consensus	-	GGACAGCGCC/TTCAGCACC	Intronic
AGAP2	2.59913	ABCB6	2.08625	AP3B2	7.01493	AMH	BCAS1	ACSL1		CAMK2N2	CPNE4	GDAP1	CPLX2	Consensus	-	TTCAGAACCCCAGAGAG	Intronic
ALPL	2.20028	ABL2	2.36193	AP3B2	7.3096	ANK1	BCHE	ADAM17		CECR6	CRABP2	LOC283174	DISP2	Consensus	-	GCCAGCGCCAAAGCCAG	Intronic
AMH	2.01639	ACSL1	2.85118	APBB3	2.00301	APLP1	BRUNOL6	ADHFE1		DIRAS1	DNER	MAPK8IP1	GOLGA7B	Consensus	-	GGCCAGGAAC/GCCAGAACC	10kb Downstream
ANK1	3.21049	ADAM17	3.24945	APC2	3.26769	APOC1	C19orf30	AFF4		FGF12	DRD2	PCDHA6	HBA1	Consensus	-	TTCAGCACCGGGGACAG	1kb Upstream
AP3B2	12.6907	ADHFE1	2.95453	ATL1	2.68467	ASPHD1	CCDC108	AHR		FLJ40125	FAM155B	RIMKLA	HBA2	Consensus	-	TTCAGCACCGGGGACAG	1kb Upstream
AP3B2	9.83905	AFF4	2.04884	ATL1	2.90063	ATOX1	CEACAM5	AHSA2		GABRD	FSTL5	SH3GLB1	KCNB1	Consensus	-	AGCAGAGCCTGAGACAG	Intronic
APLP1	2.75317	AHR	2.0012	BATF2	2.04661	ATP1A3	CHD5	AIM1L		GNAO1	MAPK11	TRIM9	MAPK8IP2	Consensus	+	GTCAGCACC/GGACAGCTCC	Intronic
APOC1	2.05474	AHSA2	2.23693	BCAS1	2.51682	ATP2B2	CPLX3	AKR1C1		GNG4	MARCH4		MMP24	Consensus	+	TTCAGCACCGCGGACAG	Intronic
aspartate beta-hydroxylase domain containing 1	7.86449	AIM1L	2.16037	BCHE	2.03902	ATP5I	CTNND2	AKR1C3		HRH3	MEIS3		PGBD5	Consensus	+	TCCAGAACC/GGACAGCAAC	Intronic
ASPHD1	8.15063	AKR1C1	2.08687	BCHE	2.2744	B3GAT1	ELOVL2	ALCAM		INSM2	NM_001039212		RLTPR	Consensus	-	GCCAGCGCCTGGGCCA	Intronic
ATOX1	2.19958	AKR1C1	2.73683	BEX1	2.45426	BAI2	EPO	ALDH3A1		KCNK3	OGDHL		RTN2	Consensus	-	GCCAGCACCAGAGCCA	Intronic
ATP1A3	2.84646	AKR1C3	2.44575	bruno-like 6, RNA binding protein (Drosophila)	2.04273	BCAN	FGA	ALDH3B2		LIN28	PCBP3		RUNDC3A	16/17nt	+	cCCAGCGCCTGGGAGAG	Intronic
ATP2B2	2.8506	AKR1C3	2.55006	BRUNOL6	3.55011	BDNF	GABRA1	ALDH6A1		NFASC	PHF21B		SCAMP5	Consensus	+	ACTAGCACCTCGGACAG	Intronic
ATP5I	2.04784	ALCAM	2.65652	BRUNOL6	4.3423	BRSK2	GUCY1A2	ALPP		OLFM1	RAB11FIP4		SCGB1D2	Consensus	+	ACCAGCACC/GGACAGCTCC	1kb Downstream
B3GAT1	7.35895	ALDH3A1	2.07059	BSN	5.18983	BRUNOL4	KCNH7	ALPPL2		PSD	RTN2		SNAP25	Consensus	+	TTCAGCACCGGGGACAG	Intronic
BAI2	2.03917	ALDH3B2	3.88802	C19orf30	16.5454	BRUNOL5	KCNQ2	AMTN		PTPRH	SCN3B		STMN3	Consensus	+	TTCAGCACCACAGCCAG	Intronic
BCAN	2.74275	ALDH6A1	2.13159	C3orf14	2.66749	C19orf30	LHFPL5	AMY1A		RAB3C	SEZ6L2		SYP	Consensus	+	TCCAGCACCGTGGACA	Intronic
BDNF	3.01706	ALDH6A1	2.25897	CAMK2N2	3.05982	C1orf61	LOC643406	AMY2A		RELL2	SYT14		TMEM145	Consensus	+	GGCAGAGCCAGAGCCAG	6kb Downstream
BDNF	2.1919	ALPP	2.64121	CAMK2N2	3.26022	C20orf103	LRTM2	AMY2B		RIPPLY2			TMEM198	Consensus	+	ATCAGCACC/GGACAGAGCC	12kb Upstream
BEX1	2.45363	ALPPL2	3.21964	CCDC108	2.46962	C20orf46	LYPD5	ANG		RTBDN			VGF	Consensus	-	AGCAGCACCGCGGCCAG	Coding
BRSK2	2.2212	AMTN	2.10297	CEACAM5	2.12962	C6orf126	MANEAL	ANP32A		SBK1
bruno-like 6, RNA binding protein (Drosophila)	4.31479	AMY1A	2.28912	CEACAM5	2.97104	C6orf154	MAST1	APOBEC3A		SCN8A
BRUNOL4	6.6223	AMY2A	2.08354	CEACAM5	5.38271	C6orf165	MPP3	APOL6		SLC5A5
BRUNOL4	6.2756	AMY2B	2.02156	CECR6	5.40626	C6orf174	NR2F1	APP		SLC6A17
BRUNOL4	5.63502	ANG	2.59637	CHD5	2.13636	CABP7	OAS2	AQP3		SLC8A2
BRUNOL4	2.1862	ANP32A	2.3754	CHGB	2.38348	CACNA1B	P2RX5	ARCN1		SMPD3
BRUNOL5	2.04612	AP3B2	5.51828	chromosome 19 open reading frame 30	10.4491	CACNG2	PTCHD1	ARFIP1		SPTBN4
BRUNOL6	11.4481	AP3B2	8.67859	chromosome 19 open reading frame 30	23.2155	CALB1	PTGER2	ARHGEF7		STX1A
BRUNOL6	8.80298	APOBEC3A	7.94217	CKMT1B	2.34423	CALB2	RAB39	ASPH		SYN1
BSN	3.29915	APOL6	2.27321	CKMT1B	2.5003	CAMKV	RFPL1S	ATAD4		TCL6
C19orf30	20.8907	APP	2.05307	CPLX1	3.18295	CBFA2T3	SLC26A5	ATP6V1B1		TMEM151A
C1orf61	2.70415	AQP3	3.85013	CPLX2	2.19615	CBLN1	SOX2	B4GALT4		TMEM180
C20orf103	2.46873	ARCN1	2.94287	CPLX3	4.95546	CCDC151	SPNS2	B4GALT5
C20orf46	2.14523	ARFIP1	2.39111	CTNND2	3.32736	CCDC64	STK32B	BAZ2B
C3orf14	2.78408	ARFIP1	2.62285	DIRAS1	3.59875	CDH22	SYT5	BBOX1
C6orf126	3.01299	ARHGEF7	2.00702	DISP2	5.51888	CDH4	TUBB3	BCL2A1
C6orf154	2.10356	ASPH	2.10794	ELOVL2	2.3931	CELSR3	XKR7	BCL2L2
C6orf165	2.08083	ASPHD1	2.568	ELOVL2	2.53626	CHGA	ZSWIM5	BDP1
C6orf174	4.3066	ATAD4	2.44358	ENOX1	2.27026	CHST8		BEST2
C6orf174	4.20431	ATL1	3.87007	ENOX1	2.51662	CNFN		BIRC3
C6orf174	3.1481	ATL1	4.37859	EPO	2.05559	CNRIP1		BLID
CABP1	3.26041	ATP6V1B1	7.89655	FBXL15	2.00877	CNTFR		BLNK
CABP1	3.1117	ATP6V1B1	7.95841	FGA	2.62742	CPEB1		BPNT1
CABP1	2.55781	B4GALT4	2.62292	FGF12	16.7533	CPNE9		BZW2
CABP7	5.16833	B4GALT5	2.12179	FGF12	17.034	CR749429		C10orf10
CACNA1B	3.19449	BAZ2B	2.22006	FLJ40125	2.03772	CRMP1		C10orf118
CACNA1B	2.77284	BBOX1	4.53178	GABRA1	13.0791	CRTAC1		C10orf54
CACNG2	9.68359	BCL2A1	2.28042	GABRD	6.45964	CYP4F22		C11orf54
CACNG2	8.26769	BCL2L2	2.39453	GDAP1	2.66912	DPYSL4		C11orf63
CALB1	9.81804	BDP1	2.257	GDAP1	2.93048	DTX1		C13orf31
CALB1	2.72254	BEST2	4.2882	GNAO1	2.11189	EGR4		C14orf45
CALB2	2.18577	BEST2	5.15596	GNG4	12.1693	EHD2		C1ORF126
CALB2	2.04965	BIRC3	2.72802	GOLGA7B	7.01377	EMID1		C1orf58
CAMK2N2	6.35534	BLID	2.13062	GOLGA7B	9.68908	ESRRB		C1R
CAMK2N2	5.40977	BLNK	4.04223	GUCY1A2	2.47677	EVC		C1S
CAMKV	2.83284	BPNT1	2.00846	HBA1	10.2832	FAM107A		C2orf86
CBFA2T3	2.40724	BPNT1	2.03664	HBA2	10.1264	FAM123C		C5AR1
CBLN1	2.76433	BSN	5.78188	HRH3	2.17568	FAM78B		C5orf41
CBLN1	2.31288	BZW2	2.02873	HRH3	2.64104	FBXL16		C7orf60
CCDC151	2.04113	C10orf10	3.35532	hypothetical LOC283174	2.7164	FBXO2		C9orf150
CCDC64	2.86295	C10orf118	2.24635	INSM2	2.36483	FEV		CA2
CD24	2.07716	C10orf118	4.03184	KCNB1	2.01834	FNDC5		CALB1
CD24	2.06856	C10orf54	2.17665	KCNB1	2.02993	FOXN4		CAPN3
CDH22	3.88254	C10orf54	2.28997	KCNH7	2.52976	FSTL4		CASC4
CDH4	2.05725	C11orf54	2.05748	KCNK3	2.53018	GABBR2		CASP2
CDK5R2	9.42589	C11orf63	2.12591	KCNQ2	5.55617	GAGE7		CAST
CDK5R2	9.19297	C13orf31	2.40852	LHFPL5	3.8525	GAP43		CCDC144B
CDNA FLJ30785 fis, clone FEBRA2000901	2.60129	C14orf45	2.09047	LIN28	2.09613	GDAP1L1		CCDC80
CECR6	3.34165	C1orf58	3.30355	LOC643406	2.04755	GMFG		CCNL1
CELSR3	3.14247	C1R	2.90149	LRTM2	3.69732	GPR158		CD109
CHGA	29.6779	C1S	2.82232	LRTM2	3.89645	GPR19		CD2AP
CHGB	34.2514	C2orf86	2.30404	LYPD5	2.38284	GPRIN1		CD36
chromosome 19 open reading frame 30	25.9215	C5AR1	2.81099	LYPD5	2.74817	GRIK2		CD55
chromosome 19 open reading frame 30	12.2096	C5orf41	2.25454	MANEAL	2.80322	GRM2		CDH1
CHST8	2.31918	C7orf60	2.12878	MANEAL	2.89112	GSG1L		CDH16
CNFN	2.20269	C9orf150	2.00251	MAPK8IP1	2.33012	GYLTL1B		CDK6
CNRIP1	2.43543	CA2	2.73564	MAPK8IP2	7.9746	HBQ1		CDKN1C
CNTFR	2.36435	CABP1	2.8419	MAPK8IP2	8.33716	HCN3		CEACAM1
CPEB1	2.27907	CABP1	3.85296	MAST1	2.04041	HIST1H4I		CFB
CPEB1	2.07947	CABP1	4.1606	MMP24	3.51845	HMP19		CFLAR
CPLX1	8.99916	CALB1	9.35158	MPP3	2.00385	HPCA		CHD9
CPLX2	14.1289	CALB1	11.0133	MPP3	2.01045	HSPB1		CHI3L2
CPLX2	4.18511	CAPN3	2.51843	neurofascin homolog (chicken)	3.34943	HTR3A		CHST4
CPNE4	12.7054	CASC4	2.49859	NR2F1	2.18221	IFI27L2		CLDN1
CPNE4	11.9739	CASP2	2.14457	OAS2	2.0826	IGDCC3		CLDN4
CPNE4	9.95681	CAST	2.12458	OAS2	2.09291	IGF2		CLK4
CPNE9	3.63733	CCDC144B	3.15421	olfactomedin 1	3.7135	IGSF21		CLU
CR749429	6.90861	CCDC144B	3.18176	P2RX5	3.12936	INA		CNOT6L
CRABP2	2.46342	CCDC144B	3.35692	P2RX5	4.17061	ITGB1BP3		CPAMD8
CRMP1	7.12076	CCDC80	2.00879	P2RX5	4.40403	JAKMIP1		CREBL2
CRTAC1	5.68455	CCNL1	3.98502	PCDHA6	2.05114	JPH3		CRIP2
CRTAC1	2.93375	CD109	2.87347	PCDHA6	2.15531	KCNA2		CRISPLD2
CYP4F22	2.45276	CD24	2.03923	PCDHA6	2.2124	KCNC1		CROT
DIRAS1	2.07717	CD2AP	2.01601	PCDHA6	3.20766	KCNH2		CRYAB
DISP2	3.44819	CD36	2.21341	PCDHA6	5.4879	KCNH6		CTSO
DNER	2.71717	CD55	2.46766	PCDHA6	5.66552	KCNK12		CXCL1
DPYSL4	2.04636	CDH1	2.64031	PGBD5	5.15983	KCNS2		CXCL17
DRD2	7.20587	CDH1	3.1987	PSD	6.66605	KIAA1409		CYBRD1
DRD2	6.86252	CDH16	2.17792	PTCHD1	2.03034	KLK1		CYP39A1
DTX1	2.53654	CDH16	2.4698	PTGER2	2.52178	KLK8		CYP4B1
EGR4	2.24606	CDK5R2	2.0896	PTPRH	2.10842	KREMEN2		CYP4F12
EHD2	2.13581	CDK5R2	2.30876	RAB39	5.36138	L11370		CYP4F2
EMID1	2.06797	CDK6	2.29079	RAB3C	2.08896	L1CAM		CYP4F3
EMID1	2.01208	CDKN1C	2.57425	RELL2	2.47252	LOC100128300		DBT
ESRRB	2.15598	CEACAM1	5.08953	RELL2	2.49476	LRRC24		DCN
EVC	2.0377	CEACAM1	6.39709	reticulon 2	2.27115	MDK		DHRS9
FAM107A	3.2018	CFB	3.42501	RFPL1S	6.74607	MMP15		DNAJC10
FAM123C	6.45449	CFLAR	2.13565	RIMKLA	3.86073	MMP2		DOC2A
FAM155B	2.0702	CHD9	2.18691	RIPPLY2	4.53142	MYT1		DSG3
FAM78B	2.40182	CHGB	17.158	RLTPR	3.19247	NCAN		DTWD2
FBXL16	4.75803	CHI3L2	2.25984	RTBDN	3.85669	NDUFA3		EAF1
FBXL16	4.28756	chromosome 1 open reading frame 126	2.63959	RTN2	2.19016	NDUFB1		EDN1
FBXO2	2.33062	CHST4	2.18491	RTN2	4.86599	NEFH		EFNA1
FEV	3.01213	CHST4	2.2081	RUNDC3A	10.8025	NELL2		EFNB2
FGF12	9.58629	CKMT1B	2.17996	RUNDC3A	12.1525	NES		EHF
FGF12	9.28413	CKMT1B	2.3425	SBK1	2.86978	NKAIN1		EIF4B
FLJ40125	2.21665	CLDN1	2.91455	SCAMP5	2.75971	NMNAT2		ELF3
FNDC5	2.79011	CLDN4	3.24704	SCGB1D2	2.4631	NOS2		EMP1
FOXN4	2.99451	CLK4	1.99342	SCGB1D2	2.5604	NOVA2		EPB41L4A
FSTL4	3.71199	CLU	2.88763	SCGB1D2	2.82581	NPDC1		EPHB3
FSTL4	2.67135	CNOT6L	2.3414	SCN8A	3.4085	NPPB		EXOC4
FSTL5	7.04297	CPAMD8	2.57824	SH3GLB1	2.37838	NPTX2		F3
GABBR2	4.3653	CPLX1	2.75341	SLC26A5	2.0921	NPTXR		FAM126A
GABBR2	4.30474	CPLX2	3.16195	SLC5A5	3.42026	NRSN1		FAM171B
GABRD	5.96217	CPNE4	3.48624	SLC6A17	2.13141	NTNG1		FAM36A
GAGE7	2.31489	CPNE4	3.62651	SLC6A17	3.82587	OLFM3		FAM43A
GAP43	2.25167	CPNE4	4.27224	SLC8A2	2.71305	OPRL1		FAM83E
GDAP1L1	5.57974	CRABP2	2.33116	SMPD3	2.20364	PALM		FGFBP1
GMFG	2.10315	CREBL2	2.36286	SMPD3	2.23157	PAQR4		FLRT3
GNAO1	9.19666	CRIP2	2.33217	SNAP25	2.08324	PAX2		FOLR1
GNAO1	3.277	CRISPLD2	2.284	SOX2	2.1034	PCDH1		FTH1
GNAO1	3.11711	CROT	2.121	SPNS2	2.07001	PCDH21		GABRP
GNG4	3.64818	CRYAB	3.01304	SPTBN4	3.00971	PCDH8		GALNT7
GOLGA7B	7.99572	CTSO	2.23923	SPTBN4	3.17313	PCSK1		GBP2
GOLGA7B	5.81657	CXCL1	2.22667	STK32B	2.06793	PDE1B		GCNT3
GPR158	24.8675	CXCL17	3.14113	STMN3	19.4085	PDE2A		GGT6
GPR19	8.18813	CXCL17	3.55206	STX1A	2.72334	PDZD4		GJB2
GPRIN1	2.95786	CYBRD1	2.3027	SYN1	8.5859	PEX5L		GJB4
GRIK2	2.48536	CYP39A1	2.07884	SYN1	10.3258	PHYHIPL		GLT8D2
GRM2	2.94739	CYP4B1	4.27319	SYP	7.76525	POU4F2		GLUD1
GSG1L	2.07021	CYP4B1	5.13501	SYT5	2.04506	PPP2R2C		GLUL
GYLTL1B	2.2344	CYP4F12	3.15288	T-cell leukemia/lymphoma 6	2.0066	PRKCB		GNAQ
HBA1	7.04336	CYP4F12	4.52891	TMEM145	3.19075	PRKCG		GOLGA4
HBA2	7.71416	CYP4F2	3.10389	TMEM151A	2.35957	PRMT8		GPNMB
HBQ1	2.52204	CYP4F2	4.85538	TMEM180	2.31387	PRUNE2		GPR110
HCN3	2.13277	CYP4F3	5.41817	TMEM180	2.56426	PSD		GPR115
HIST1H4I	2.11652	DBT	2.18229	TMEM198	11.0427	PSMB9		GRHL1
HMP19	18.0941	DCN	3.57686	TRIM9	2.4944	PTGDS		HEATR1
HPCA	4.8876	DCN	3.99716	TRIM9	3.09206	PTPRH		HIST1H2AC
HRH3	2.46189	DCN	4.31473	TUBB3	2.02597	PTPRN2		HIST1H2BD
HRH3	2.34352	DHRS9	3.99972	VGF	4.29302	PTPRO		HIST2H2AA3
HRH3	2.0272	DHRS9	4.13324	XKR7	2.52613	PVALB		HK2
HSPB1	2.04938	DHRS9	4.20704	ZSWIM5	2.24481	RAB11FIP4		HNRNPA1L2
HTR3A	3.33223	DISP2	2.56803			RAB3C		HPGD
HTR3A	2.85383	DNAJC10	2.0505			RAP1GAP		HRK
HTR3A	2.23284	DNER	2.30206			RASL10B		HS3ST2
IFI27L2	2.24587	DOC2A	2.38538			RELL2		ID2
IGDCC3	2.04501	DRD2	3.92864			reticulon 2		IDH1
IGF2	2.35274	DRD2	4.35717			RGS7		IFIT1
IGSF21	2.69585	DSG3	2.5887			RHBDL3		IFRG15
INA	7.0133	DTWD2	2.43466			RIMS2		IGF2BP3
INSM2	10.3263	EAF1	2.01625			RIPPLY2		IGFL2
ITGB1BP3	2.18805	EDN1	2.47185			RLTPR		IL1RN
JAKMIP1	2.24271	EDN1	2.67208			RNF208		IL33
JPH3	3.38884	EFNA1	2.05304			RTBDN		IL8
JPH3	3.04003	EFNB2	3.72308			RTN2		IPO7
KCNA2	2.18573	EHF	2.06295			RTN4RL1		ITGB8
KCNA2	2.01634	EIF4B	2.07919			RUNDC3A		KIAA1024
KCNB1	11.8605	ELF3	3.63038			SAPS1		KIAA1598
KCNB1	9.99044	EMP1	2.3677			SARM1		KIF5B
KCNC1	2.63073	ENOX1	2.26122			SBK1		KLHL9
KCNH2	2.97923	ENOX1	2.39827			SCAMP5		KLK10
KCNH2	2.7449	EPB41L4A	2.1762			SCG2		KLK7
KCNH6	2.83905	EPHB3	2.18767			SCG3		KLRC1
KCNH6	2.54983	EXOC4	2.37038			SCGB1D2		KLRC2
KCNK12	7.40836	F3	2.25644			SCGN		KLRC3
KCNK3	11.2443	FAM126A	2.01668			SCN3B		KRT10
KCNS2	3.76774	FAM155B	2.62834			SCN8A		KRT13
KCNS2	2.25198	FAM171B	2.01412			SCRT1		KRT15
KIAA1409	9.96695	FAM36A	2.71523			SEZ6		KRT16
KLK1	2.29359	FAM43A	2.01124			SEZ6L		KRT23
KLK8	2.10213	FAM43A	2.20357			SEZ6L2		KRT4
kringle containing transmembrane protein 2	2.51454	FAM83E	2.16223			SH2D3C		KRT6B
kringle containing transmembrane protein 2	2.23711	FBXL15	2.17609			SLC18A3		KYNU
L11370	2.66036	FGFBP1	2.26526			SLC29A2		LCN2
L1CAM	4.74874	FLRT3	2.85161			SLC32A1		LEMD1
L1CAM	4.6451	FOLR1	2.38689			SLC39A3		LGALS7
LIN28	2.21035	FOLR1	2.42667			SLC5A5		LGALS7B
LOC100128300	2.22137	FOLR1	2.6136			SLC6A17		LIPH
LRRC24	2.65696	FOLR1	2.63066			SLC8A2		LMO2
MAPK11	2.14738	FSTL5	9.85204			SLITRK1		LOC100129434
MAPK8IP2	3.51616	FTH1	2.04849			SMPD3		LOC100134869
MAPK8IP2	3.22678	FTH1	2.23432			SNAP25		LRP11
MDK	2.54507	GABRP	2.2651			SNCB		LY6G6C
MDK	2.15874	GABRP	2.48689			SPTBN4		LYPD3
MEIS3	3.19316	GALNT7	2.58937			SRXN1		LYSMD3
MEIS3	3.07394	GBP2	2.49016			SST		LYST
MEIS3	2.83346	GBP2	3.7285			STMN2		MACC1
MEIS3	2.54587	GBP2	4.01408			STMN3		MAL2
Membrane-associated ring finger (C3HC4) 4	7.67002	GCNT3	4.92823			STX1A		MALAT1
Membrane-associated ring finger (C3HC4) 4	4.49706	GDAP1	4.02725			STXBP5L		MAOA
MMP15	2.31716	GDAP1	7.85341			SUSD4		MAP2
MMP15	2.20012	GGT6	2.41409			SVOP		MAP3K8
MMP2	2.51416	GJB2	2.34296			SYN1		MAPK10
MMP24	11.3783	GJB2	2.43677			SYP		MAPK11
MYT1	2.02117	GJB4	2.24067			SYT14		MBTD1
NCAN	7.71921	GLT8D2	2.08742			SYT2		MDM2
NDUFA3	2.27461	GLUD1	2.06148			SYT4		MDM4
NDUFA3	2.06503	GLUL	2.18173			SYT7		MED18
NDUFB1	2.01048	GLUL	2.34652			TCL1B		MET
NEFH	9.94829	GLUL	2.41889			TCL6		METTL7A
NELL2	2.68949	GLUL	2.85576			TMEM132E		MME
NES	2.50792	GNAQ	2.09248			TMEM145		MMP13
neurofascin homolog (chicken)	2.80183	GOLGA4	2.64824			TMEM151A		MMP7
NFASC	2.05871	GOLGA7B	4.30094			TMEM179		MNT
NKAIN1	2.48327	GOLGA7B	5.06988			TMEM180		MPP7
NM_001039212	2.99214	GPNMB	2.68017			TMEM198		MPZL2
NMNAT2	3.4355	GPR110	4.3243			TMEM200A		MPZL3
NMNAT2	2.0246	GPR110	4.81641			TMEM54		MRPL30
NOS2	2.066	GPR115	2.73485			TNRC4		MTERF
NOVA2	2.38704	GRHL1	2.045			TP53I11		MUC1
NPDC1	2.11997	GRHL1	2.12927			TRIM67		MUC16
NPPB	2.00925	HBA1	2.31187			TTYH1		MYPN
NPTX2	3.74009	HBA2	2.40399			UNC5A		NARG1
NPTX2	3.52084	HEATR1	3.69122			VGF		NBPF10
NPTX2	3.41317	HIST1H2AC	2.69257			VSTM2L		NEBL
NPTXR	2.924	HIST1H2BD	2.07912			WNT6		NEDD9
NRSN1	2.19712	HIST1H2BD	3.43519			ZDHHC22		NEK7
NTNG1	2.75126	HIST1H2BD	3.69356					NIACR1
OGDHL	2.46569	HIST2H2AA3	2.01906					NIACR2
OLFM1	6.45149	HK2	2.01152					NIPAL1
OLFM1	5.65987	HNRNPA1L2	2.11311					NOTCH2NL
OLFM3	6.08919	HPGD	2.80244					NR6A1
OLFM3	4.5107	HRK	2.04668					OAS1
OPRL1	2.02931	HS3ST2	2.66051					OASL
PALM	2.09079	ID2	2.40866					OCLN
PAQR4	2.08628	ID2	2.54058					ODF2L
PAX2	2.08977	IDH1	2.11967					OLFM4
PCBP3	5.66418	IFIT1	2.8691					OLFML3
PCBP3	5.24467	IFRG15	2.77835					OSBP2
PCBP3	4.94671	IGF2BP3	2.73526					OXTR
PCDH1	2.41601	IGFL2	2.7372					PARP9
PCDH21	2.01573	IL1RN	2.98381					PCLO
PCDH8	2.67336	IL1RN	3.4309					PCMTD2
PCDH8	2.09065	IL33	2.54007					PDCD4
PCSK1	7.31839	IL33	2.56189					PDPK1
PDE1B	2.16711	IL8	2.57075					PERP
PDE2A	4.81488	IPO7	2.20092					PGM2L1
PDE2A	4.3206	ITGB8	2.26849					PHACTR3
PDZD4	3.09474	KCNB1	3.84093					PKD1L2
PDZD4	2.96532	KCNB1	5.34591					PLAT
PEX5L	3.20509	KIAA1024	2.14667					PLCE1
PEX5L	3.0431	KIAA1598	2.09678					POU2F3
PGBD5	3.56517	KIF5B	2.10544					PPP1R3B
PHF21B	12.5732	KLHL9	1.96841					PPTC7
PHF21B	2.37955	KLHL9	2.26617					PRDM1
PHYHIPL	9.22625	KLK10	2.69552					PRPF38B
POU4F2	18.0348	KLK7	3.44492					PRSS8
PPP2R2C	2.11604	KLK7	3.6151					PSG5
PRKCB	2.42498	KLK7	3.6218					PTBP2
PRKCB	2.13603	KLRC1	2.02276					PTGS2
PRKCG	2.36002	KLRC1	2.37547					PTPRG
PRMT8	12.0603	KLRC2	2.17625					PTPRS
PRMT8	2.86631	KLRC3	2.17773					RAD23B
prune homolog 2 (Drosophila)	3.37032	KLRC3	2.30969					RALGPS2
PRUNE2	2.10176	KLRC3	2.46035					RARRES1
PSD	3.80025	KLRC3	2.57836					RASA2
PSMB9	2.69371	KRT10	7.6478					RASSF5
PSMB9	2.55828	KRT13	3.48278					RGPD5
PTGDS	2.15443	KRT15	4.67962					RHOV
PTGDS	2.10766	KRT16	2.01366					RNF128
PTPRH	3.7677	KRT23	3.56515					RSPRY1
PTPRH	2.89733	KRT23	3.62099					S100A7
PTPRH	2.73906	KRT4	2.55406					S100A8
PTPRN2	2.62122	KRT6B	2.2818					S100A9
PTPRN2	2.60907	KRT6B	2.41209					SAA4
PTPRN2	2.49841	KYNU	2.17805					SAMD9
PTPRO	3.41506	KYNU	2.80176					SAMD9L
PTPRO	3.27508	LCN2	2.88992					SBSN
PTPRO	2.43159	LEMD1	2.4706					SCEL
PVALB	3.89431	LEMD1	3.10688					SCNN1B
PVALB	3.17267	LEMD1	3.40493					SCNN1G
RAB11FIP4	2.9635	LEMD1	4.87963					SDCBP2
RAB3C	3.52003	LEMD1	5.41147					SEC31A
RAP1 GTPase activating protein	2.6779	LGALS7	2.57745					SEPP1
RAP1GAP	3.13164	LGALS7B	2.47517					SERF1B
RAP1GAP	2.53529	LIPH	3.59108					SERINC1
RAP1GAP	2.47782	LIPH	4.07048					SERPINA3
RASL10B	2.48242	LMO2	2.10787					SERPINB1
RELL2	2.41206	LMO2	2.52775					SERPINB13
RELL2	2.19711	LOC100129434	2.3099					SERPINB3
reticulon 2	2.8503	LOC100134869	2.67463					SERPINB4
RGS7	2.14755	LOC283174	2.3766					SERPINB5
RHBDL3	2.23462	LRP11	2.48787					SET
RIMS2	7.58928	LY6G6C	2.30232					SFRS18
RIPPLY2	3.94264	LYPD3	2.32535					SFTPD
RLTPR	8.2165	LYSMD3	2.27035					SHC4
RNF208	2.0013	LYST	2.31716					SLC13A3
RTBDN	4.13195	MACC1	2.04011					SLC16A12
RTN2	3.31852	MACC1	2.76142					SLC25A18
RTN2	2.75415	MAL2	2.23633					SLC44A5
RTN2	2.24858	MALAT1	2.27866					SLC5A1
RTN4RL1	2.91379	MAOA	2.60578					SLC7A7
RUNDC3A	9.37656	MAP2	2.0489					SLFN5
RUNDC3A	7.88546	MAP3K8	2.24293					SNX12
RUNDC3A	4.12932	MAPK10	2.05596					SOD2
SAPS1	2.07075	MAPK10	2.15174					SON
SARM1	2.25775	MAPK11	2.78327					SPIN4
SBK1	2.02806	MAPK8IP1	2.09004					SPIRE2
SCAMP5	4.81843	MAPK8IP2	4.55514					SPRR1B
SCG2	3.39596	MAPK8IP2	5.74112					SPRR2A
SCG2	2.88506	MBTD1	2.37188					SPRR2E
SCG3	29.0481	MDM2	1.95388					SPTLC3
SCGB1D2	5.88505	MDM2	1.96222					SPTY2D1
SCGB1D2	5.30829	MDM2	2.06152					STMN3
SCGB1D2	4.74838	MDM2	2.16033					STT3B
SCGN	2.24246	MDM2	2.19031					SULT1E1
SCN3B	10.0541	MDM2	2.27219					SULT2B1
SCN8A	2.09975	MDM2	2.30234					SUZ12P
SCRT1	3.33667	MDM2	2.30402					SYNC
SCRT1	2.17428	MDM2	2.60883					SYNE2
SEZ6	11.1937	MDM2	2.83803					SYP
SEZ6L	3.74323	MDM2	3.08205					SYT14
SEZ6L	2.53972	MDM2	3.09315					SYTL2
SEZ6L	2.4171	MDM4	2.31564					TAF13
SEZ6L2	2.01841	MED18	2.01079					TAF15
SH2D3C	2.34271	MEIS3	2.02264					TAP2
SH2D3C	2.33872	MEIS3	2.18511					TBC1D23
SLC18A3	4.69716	Membraneassociated ring finger (C3HC4) 4	4.85044					TG
SLC29A2	2.03781	Membraneassociated ring finger (C3HC4) 4	7.50285					TGM1
SLC32A1	4.37663	MET	2.72818					TLR1
SLC32A1	2.44786	METTL7A	2.42758					TM4SF1
SLC39A3	2.3666	mitogenactivated protein kinase 11	2.75832					TMEM102
SLC5A5	2.54578	MME	2.25715					TMEM145
SLC6A17	3.02798	MMP13	10.8427					TMEM198
SLC6A17	2.50963	MMP13	15.6032					TMPRSS11E
SLC8A2	6.06611	MMP24	2.49803					TMPRSS3
SLITRK1	20.4887	MMP7	2.89746					TMPRSS4
SLITRK1	18.3419	MNT	2.03617					TNFSF10
SMPD3	3.02661	MPP7	2.03732					TNFSF14
SMPD3	2.88715	MPZL2	2.03008					TNFSF15
SNAP25	39.8806	MPZL3	2.26949					TNNT1
SNCB	2.73314	MRPL30	2.06755					TREM2
SNCB	2.23673	MTERF	2.01086					TRIM14
SPTBN4	2.40589	MUC1	2.43459					TRIM31
SPTBN4	2.19029	MUC1	2.7821					TRIM9
SRXN1	3.40801	MUC1	2.80635					TROVE2
SST	7.48149	MUC16	3.33352					TXNIP
STMN2	42.79	MYPN	2.63451					UBA6
STMN3	2.62618	NARG1	2.09115					UNC5A
STX1A	2.92003	NBPF10	2.25908					USP53
STXBP5L	2.05906	NEBL	2.082					VAMP7
SUSD4	2.00599	NEBL	2.21151					VGF
SVOP	4.17257	NEDD9	2.00803					VILL
SVOP	2.78144	NEK7	3.16971					VNN1
SYN1	10.4546	NIACR1	2.01884					VTCN1
SYN1	9.25244	NIACR2	2.02789					WDR17
SYP	5.3429	NIPAL1	3.18817					WDR3
SYT14	5.89969	NM_001039212	2.07223					WFDC2
SYT14	4.16131	NOTCH2NL	2.08475					WFDC6
SYT2	5.38597	NR6A1	2.34241					WNT4
SYT2	4.72979	OAS1	2.66408					YWHAZ
SYT2	3.35287	OAS1	3.02766					ZBTB38
SYT4	33.7607	OAS1	3.81695					ZDHHC20
SYT7	4.11839	OAS1	3.96063					ZFYVE9
T-cell leukemia/lymphoma 6	2.14319	OASL	2.25223					ZG16B
TCL1B	2.37989	OCLN	2.32594					ZNF268
TMEM132E	2.40855	ODF2L	2.05522					ZNF28
TMEM145	3.837	OGDHL	2.80544					ZNF365
TMEM151A	2.34375	OLFM4	2.90118					ZNF430
TMEM179	3.86742	OLFML3	2.34687					ZNF566
TMEM180	2.53191	OLFML3	2.51347					ZNF573
TMEM198	3.76647	OSBP2	2.25048					ZNF664
TMEM200A	4.60056	OSBP2	2.95618					ZNF750
TMEM200A	3.58337	OXTR	2.89402					ZNF83
TMEM54	2.60727	PARP9	2.76538
TMEM54	2.59597	PARP9	2.95825
TNRC4	2.5954	PCBP3	3.2215
TNRC4	2.20918	PCBP3	3.62045
TP53I11	2.26815	PCBP3	3.73238
TP53I11	2.03918	PCDHA6	2.43546
TRIM67	6.21474	PCDHA6	3.10596
TTYH1	2.01335	PCDHA6	3.2755
UNC5A	4.99162	PCDHA6	3.58521
VGF	3.055	PCDHA6	3.84377
VSTM2L	3.223	PCLO	2.33509
VSTM2L	2.56509	PCMTD2	2.18046
WNT6	2.57621	PDCD4	2.08324
ZDHHC22	2.36197	PDPK1	2.43592
		PERP	2.06199
		PERP	2.1355
		PGBD5	3.68241
		PGM2L1	2.34239
		PHACTR3	3.14141
		PHACTR3	4.38268
		PHF21B	3.1211
		PKD1L2	2.03289
		plasminogen activator, tissue	3.08183
		PLAT	3.17746
		PLAT	3.24484
		PLCE1	2.26346
		POU2F3	2.5701
		PPP1R3B	2.04408
		PPTC7	2.54865
		PRDM1	2.38741
		PRPF38B	2.11358
		PRSS8	2.38981
		PSG5	2.21042
		PSG5	2.28995
		PTBP2	2.04499
		PTGS2	2.0966
		PTPRG	2.19311
		PTPRS	2.00214
		RAB11FIP4	2.95104
		RAD23B	3.12397
		RALGPS2	1.98137
		RARRES1	2.08254
		RARRES1	3.04489
		RARRES1	3.64526
		RASA2	2.00426
		RASSF5	2.12362
		RASSF5	2.39999
		reticulon 2	2.44918
		RGPD5	2.6352
		RHOV	2.55793
		RHOV	3.10014
		RIMKLA	2.29124
		RLTPR	2.64452
		RNF128	2.01659
		RSPRY1	2.32004
		RTN2	3.07936
		RTN2	3.22837
		RTN2	3.56076
		RUNDC3A	2.23987
		RUNDC3A	14.7036
		RUNDC3A	17.6978
		S100A7	3.41778
		S100A8	2.21925
		S100A9	2.02972
		SAA4	2.00083
		SAMD9	3.78904
		SAMD9	4.13024
		SAMD9L	2.19881
		SBSN	2.41568
		SBSN	2.48573
		SBSN	2.58776
		SCAMP5	3.85627
		SCEL	2.39953
		SCEL	2.71814
		SCGB1D2	2.47296
		SCGB1D2	3.55696
		SCGB1D2	3.751
		SCN3B	4.40841
		SCNN1B	2.78873
		SCNN1B	3.03884
		SCNN1G	2.08739
		SCNN1G	2.74153
		SDCBP2	2.07001
		SDCBP2	2.15412
		SEC31A	2.55928
		SEPP1	2.15775
		SERF1B	2.44866
		SERF1B	2.51071
		SERINC1	2.01067
		SERPINA3	2.68947
		SERPINB1	3.00233
		SERPINB13	3.25185
		SERPINB13	5.0313
		SERPINB3	3.80937
		SERPINB3	4.16546
		SERPINB3	4.28616
		SERPINB3	4.38974
		SERPINB4	4.59849
		SERPINB4	6.61397
		SERPINB5	2.57008
		SET	2.06553
		SET	2.16156
		SEZ6L2	2.412
		SEZ6L2	2.5089
		SFRS18	2.64776
		SFTPD	2.68415
		SH3GLB1	1.95367
		SHC4	2.74374
		SHC4	2.91708
		SLC13A3	2.19811
		SLC16A12	2.06772
		SLC25A18	2.28433
		SLC44A5	2.38031
		SLC44A5	2.57284
		SLC44A5	2.71842
		SLC5A1	4.37918
		SLC7A7	2.75197
		SLFN5	2.06035
		SNAP25	2.4567
		SNX12	2.85734
		SOD2	2.2221
		SON	2.04447
		SPIN4	2.18509
		SPIRE2	2.29666
		SPRR1B	2.36951
		SPRR1B	2.55456
		SPRR2A	2.80684
		SPRR2A	2.87761
		SPRR2E	2.2613
		SPTLC3	2.05157
		SPTY2D1	2.77086
		STMN3	5.34991
		STT3B	2.05404
		SULT1E1	4.2373
		SULT2B1	2.23546
		SULT2B1	2.32507
		SUZ12P	3.29138
		SYNC	2.18218
		SYNE2	2.52575
		SYP	3.21639
		SYT14	2.64844
		SYTL2	3.65936
		TAF13	4.26486
		TAF15	2.53999
		TAF15	3.03504
		TAP2	2.07785
		TBC1D23	2.22877
		TG	2.05676
		TGM1	4.59363
		TLR1	2.35828
		TM4SF1	2.10611
		TMEM102	2.06693
		TMEM145	2.69525
		TMEM198	7.27448
		TMPRSS11E	3.80569
		TMPRSS3	2.0584
		TMPRSS4	2.05318
		TMPRSS4	2.07165
		TNFSF10	2.16515
		TNFSF10	2.29132
		TNFSF10	2.94366
		TNFSF14	2.52764
		TNFSF15	2.04124
		TNFSF15	2.09172
		TNNT1	2.05292
		TREM2	3.87185
		TREM2	3.87564
		TRIM14	2.18426
		TRIM31	3.2911
		TRIM9	2.52022
		TROVE2	2.05928
		TXNIP	2.83639
		UBA6	2.56116
		UNC5A	2.49525
		USP53	2.75123
		VAMP7	2.05805
		VGF	4.82129
		VILL	3.76185
		VNN1	2.29769
		VTCN1	2.18629
		WAP fourdisulfide core domain 2	3.37653
		WDR17	2.0897
		WDR17	2.82636
		WDR3	2.42849
		WFDC2	3.71663
		WFDC6	2.33534
		WFDC6	2.98447
		WFDC6	3.19169
		WNT4	2.06457
		YWHAZ	2.70315
		ZBTB38	2.3847
		ZDHHC20	2.16674
		ZFYVE9	2.16877
		ZG16B	2.09053
		ZNF268	2.01418
		ZNF28	2.20147
		ZNF365	2.28849
		ZNF430	2.17765
		ZNF566	2.00189
		ZNF573	2.0709
		ZNF573	2.56696
		ZNF664	2.48718
		ZNF750	2.4562
		ZNF750	2.55912
		ZNF83	2.00949
