# Supplementary material for: The Transcription Factor REST Is Lost in Aggressive Breast Cancer
Source: PLoS Genet. 2010 Jun 10;6(6):e1000979. doi: 10.1371/journal.pgen.1000979 (PMC2883591; doi:10.1371/journal.pgen.1000979)
Supplement: Table S3 — This table provides the gene sets used in gene set enrichment analysis of dataset GSE5460. (0.06 MB XLS) [file pgen.1000979.s003.xls]

## Sheet: NRSF GENELISTS WitOut GeneSig.g
Supplemental Table 3
The Transcription Factor REST is Lost in Aggressive Breast Cancer
Gene sets used in GSEA analysis of dataset GSE5460.
JohnsonChipSeq	NRSFKnockdownLines	GSE5460ClassComp	RESTlessGeneSig
ChipSeq	Up2xOnAvg	ClassComp	24GeneSig
ABCA3	ACSL6	APLP1	AP3B2
ABCC8	AQP3	ATG9B	BSN
ABLIM2	ASPHD1	ATRNL1	CHGB
ABLIM3	ATL1	BEX1	CPLX1
ACACB	ATP1A3	C19ORF30	CPLX2
ACCN3	BRUNOL4	C1ORF173	DISP2
ACSL6	CCDC64	CABP7	GOLGA7B
ACTA1	CKMT1B	CADM2	HBA1
ADAMTS20	DNER	CAMK2B	HBA2
ADCY2	FAM155B	CAMK2N2	KCNB1
ADCY5	FBXL15	CAMPK2B	MAPK8IP2
ADCY8	GPR110	CARTPT	MMP24
ADCYAP1	KCNQ2	CECR6	PGBD5
AIP1	KLK10	CHGA	RLTPR
ALB	MAPK11	CHST1	RTN2
ALG12	MAPK8IP1	CRMP1	RUNDC3A
ALK	MEIS3	DMRTC1	SCAMP5
ALPL	OGDHL	DNAJC6	SCGB1D2
AMPH	P2RX5	FBLL1	SNAP25
ANGPT4	PTPRH	FOXO6	STMN3
ANKHD1	RAB39	GNG4	SYP
ANKRD6	RAB3C	GPR158	TMEM145
AOAH	RELL2	INSM1	TMEM198
AOX1	SCG2	KCNC1	VGF
AP3D1	SEZ6L2	KCNC2
APBB1	SMPD3	KCNH2
APBB3	SPTBN4	KCNJ3
APLP1	SYT14	KCNK3
ARC	SYT7	KIAA1409
ASTN2	TMEM180	LHFPL4
ATP2B2	TRIM9	LRRN2
ATP6V0A1	UNC5A	LRRN3
ATP6V1B2		MAPRE3
AUH		MGLL
BAI1		NAPB
BAI2		NEFH
BAI3		NFASC
BARHL1		NMNAT2
BARHL2		NOS1AP
BASE		NRXN1
BBC3		NTS
BCAN		OGDHL
BCNP1		PCSK1
BDNF		PDE8A
BEX1		PHF21B
BRE		PRUNE2
BRUNOL4		PTPRN2
BRUNOL5		RAB39B
BRUNOL6		RELL2
BTBD9		RGS7
BTEB1		RIMS2
C10orf11		RIMS4
C10orf132		SCG3
C10orf49		SCG5
C10orf77		SCGN
C14orf120		SMPD3
C14orf171		SNAP25
C19orf30		STMN3
C1QA		STX1A
C1QL2		SYN1
C20orf102		SYT4
C20orf103		TEAD2
C20orf166		UNC13A
C20orf39		WDR17
C21orf54
C22orf1
C22orf9
C2orf21
C5orf16
C6orf107
C6orf159
C6orf165
C6orf168
C6orf213
C6orf60
C9orf25
C9orf65
CA10
CABP7
CACNA1A
CACNA1B
CACNA1E
CACNA1H
CACNA2D2
CACNA2D4
CACNG2
CACNG3
CACNG7
CADPS
CALB1
CALU
CAM-KIIN
CAMK4
CAMTA1
CARM1L
CBFA2T2
CBLN1
CCL11
CDC42BPA
CDH16
CDH22
CDH23
CDH4
CDK5R2
CDT6
CEACAM3
CEACAM4
CEACAM5
CEACAM7
CEACAM8
CECR6
CELSR3
CENPB
CENTB5
CGI-85
CGRRF1
CHD5
CHGA
CHIT1
CHKA
CHPF
CHRNA4
CHRNB2
CHS1
CHST8
CLECSF1
CLECSF14
CLTCL1
CLYBL
CMA1
CNGB1
CNNM3
CNOT4
CNTN2
CNTN4
CNTNAP2
CNTNAP5
COL1A2
COL22A1
COL25A1
COL5A3
COL9A1
COP1
COX7C
CPLX2
CREB3L3
CRH
CRHR1
CRHR2
CRIP2
CRMP1
CROC4
CRTAC1
CRYBA2
CSPG3
CUL5
CUTL1
CUTL2
CX36
CX62
CXorf20
CXorf9
CYP11B1
CYP11B2
CYP4F12
CYP4F3
CYP4F8
DAO
DAPK3
DAXX
DDC
DDX18
DEPDC2
DFNA5
DGKG
DIABLO
DKFZP434I2117
DKFZP564D172
DKFZP566A1524
DKFZp761B0514
DKFZp761O2018
Dlc2
DLG4
DNAH5
DNAI1
DNAJA3
DNAJC12
DNER
DNM3
DOCK1
DOCK2
DOCK5
DPP6
DPYSL4
DRB1
DRD3
E46L
EAF1
EBF
EGFL3
EGR4
EHMT1
EIF2C1
EIF3S5
ELAVL3
EP300
EPC2
EPHA8
EPHB1
EPS8L1
ESR1
EXTL3
EYA2
F13A1
FAM13C1
FAM24A
FARS1
FBXL15
FBXL16
FBXO2
FCGBP
FER1L3
FERD3L
FGD2
FGF14
FGF18
FIBL-6
FLJ00060
FLJ00133
FLJ10842
FLJ11127
FLJ11151
FLJ11286
FLJ12650
FLJ12681
FLJ13842
FLJ14627
FLJ14721
FLJ20225
FLJ20366
FLJ20403
FLJ20619
FLJ21069
FLJ21477
FLJ22222
FLJ22374
FLJ23436
FLJ25328
FLJ25555
FLJ30296
FLJ30681
FLJ31121
FLJ31164
FLJ31340
FLJ31568
FLJ32682
FLJ32770
FLJ32784
FLJ32786
FLJ32915
FLJ33360
FLJ33655
FLJ34443
FLJ35220
FLJ35409
FLJ35424
FLJ35784
FLJ38377
FLJ39501
FLJ40365
FLJ40452
FLJ42133
FLJ43860
FLJ44674
FLJ45530
FLJ46354
FLJ46361
FLJ90805
FNDC1
FRMD3
FSHB
FSTL4
FUS
GABARAPL2
GABRA1
GABRB3
GABRG2
GAD1
GAD2
GALNT14
GAR17
GBF1
GDAP1
GDAP1L1
GHRHR
GLP1R
GLRA1
GLRA2
GLRA3
GNAO1
GPR10
GPR123
GPR139
GPR149
GPR158
GPR26
GPR4
GPR51
GPR6
GPR78
GPS2
GRB2
GRIA2
GRID1
GRIK2
GRIK3
GRIK4
GRIK5
GRIN2A
GRIN2C
GRIN3A
GRIPAP1
GRM1
GRM4
GRM8
GSH1
GTF2I
GUCY1A2
HABP2
HAPIP
HBXAP
HCN1
HCN2
HCN3
HCN4
HCRTR2
HD
HES1
hIAN7
HIST1H1E
HLXB9
HMGN2
HMP19
HNF4A
HNRPUL1
HPCA
HPGD
HRASLS3
HRH3
HS3ST2
HSGP25L2G
HSPC056
HT021
HTR1A
HTR3A
HTR5A
HTR6
ICA1
IGSF10
IGSF4B
IL31RA
IMP5
INA
INSM2
INSR
IPO13
IREM2
IRS1
IRS2
IRTA1
ITGA9
JPH3
KBTBD9
KCNAB2
KCNB2
KCNC1
KCNC2
KCNC3
KCNC4
KCNH2
KCNH4
KCNH6
KCNH7
KCNH8
KCNIP2
KCNK10
KCNK12
KCNN3
KCNN4
KCNQ2
KCNS2
KHDRBS3
KIAA0265
KIAA0318
KIAA0408
KIAA0420
KIAA0450
KIAA0494
KIAA0789
KIAA0984
KIAA1030
KIAA1045
KIAA1110
KIAA1173
KIAA1337
KIAA1345
KIAA1393
KIAA1399
KIAA1423
KIAA1486
KIAA1543
KIAA1576
KIAA1627
KIAA1671
KIAA1727
KIAA1751
KIAA1765
KIAA1786
KIAA1889
KIAA1893
KIF13A
KIF26A
KIRREL3
KREMEN2
KRT10
L1CAM
LAIR2
LGALS13
LGALS9
LHX4
LHX5
LILRB4
LIN28
LIPC
LIR9
LMAN1L
LMX1A
LOC113174
LOC113386
LOC124220
LOC124976
LOC126075
LOC126435
LOC129521
LOC130940
LOC131973
LOC146713
LOC147670
LOC149297
LOC149329
LOC149704
LOC149830
LOC150159
LOC150577
LOC157697
LOC170425
LOC196463
LOC200726
LOC283177
LOC283432
LOC283440
LOC283677
LOC283849
LOC283989
LOC284296
LOC284395
LOC284434
LOC284612
LOC284898
LOC285018
LOC285307
LOC285484
LOC286144
LOC286333
LOC338328
LOC338825
LOC339505
LOC339568
LOC339903
LOC341720
LOC342357
LOC343184
LOC343578
LOC343629
LOC343702
LOC345557
LOC345630
LOC375323
LOC387762
LOC387765
LOC387787
LOC387991
LOC388002
LOC388010
LOC388104
LOC388170
LOC388171
LOC388228
LOC388394
LOC388406
LOC388459
LOC388494
LOC388496
LOC388503
LOC388514
LOC388563
LOC388617
LOC388787
LOC388906
LOC388924
LOC389075
LOC389095
LOC389172
LOC389204
LOC389421
LOC389656
LOC389777
LOC390226
LOC390259
LOC390278
LOC390616
LOC390638
LOC390732
LOC390896
LOC390930
LOC390944
LOC390992
LOC391025
LOC391345
LOC391370
LOC391542
LOC391738
LOC391783
LOC392159
LOC392395
LOC399818
LOC399947
LOC400369
LOC400505
LOC400600
LOC400748
LOC400852
LOC401721
LOC402036
LOC402273
LOC402280
LOC402665
LOC440000
LOC440035
LOC440073
LOC440113
LOC440343
LOC440403
LOC440505
LOC440581
LOC440586
LOC440599
LOC440711
LOC440730
LOC440763
LOC440764
LOC440778
LOC440787
LOC440822
LOC441023
LOC441061
LOC441209
LOC441224
LOC441266
LOC441284
LOC441348
LOC441351
LOC441386
LOC441579
LOC441617
LOC441651
LOC441779
LOC441790
LOC441798
LOC441828
LOC441830
LOC441850
LOC441968
LOC441991
LOC442011
LOC442081
LOC442144
LOC442399
LOC442400
LOC442435
LOC442724
LOC81569
LOC90113
LOC90668
LOC90701
LOC92017
LOC92558
LOC92979
LOXHD1
LPAAT-e
LPPR2
LRFN3
LRP11
LRRC20
LRRC22
LTBP2
MAD1L1
MAD2L1BP
MADD
MAN1C1
MAP3K4
MAP3K9
MAPK11
MAPK7
MAPK8IP1
MARK2
MC3R
MEGF11
MEIS3
MESP1
MFNG
MGAT3
MGAT5B
MGC10233
MGC13053
MGC16703
MGC18079
MGC20410
MGC20579
MGC2731
MGC33600
MGC33835
MGC33962
MGC34646
MGC35338
MGC39827
MGC4645
MGC47816
MGC52010
MGC70857
MGC8407
MHC2TA
MLN
MLPH
MMD2
MOCOS
MPN
MRPS11
MRPS22
MUC17
MYH11
MYH14
MYO18B
MYO1A
MYO5B
MYOC
MYT1
NALP1
NALP14
NALP5
NBEA
NCF4
NDUFS4
NEDL2
NEF3
NEFH
NELL1
NETO1
NEUROD1
NEUROD2
NEUROD4
NEUROG3
NMNAT2
NOS2A
NOVA1
NOVA2
NP220
NPAS3
NPDC1
NPHP4
NPHS1
NPPA
NPPB
NPTX1
NPTX2
NPTXR
NR1H4
NR2E1
NR3C2
NR4A1
NR6A1
NRXN1
NRXN3
NTE
NTNG1
NTRK3
NTSR1
NTSR2
NXF
NXPH1
ODZ2
ODZ4
OGDHL
OLFM1
OLFM3
ONECUT1/HNF6
ONECUT2
OPRM1
OR10H2
OR10H4
OR1B1
OR1E1
OR1E2
OR1I1
OR2Z1
OR4D1
OR4D2
ORC4L
OSBPL7
OSMR
OTOA
OTOP3
OTP
OVCA2
P2RX5
P2RY4
PAH
PAK7
PAM
PAX5
PAX7
PBEF1
PCBP3
PCDH1
PCDH8
PCDHB1
PCSK1
PCSK2
PDE2A
PDE4C
PDE6D
PDYN
PDZK10
PEX5R
PF20
PGM2L1
PGS1
PHACTR1
PHACTR3
PHF12
PHF14
PHF15
PHKA2
PHYHIPL
PITPNM3
PKD1L2
PKD2L1
PLA2G4C
PLXNA4
POLN
POU2F2
POU4F1
POU4F2
POU4F3
PPAP2C
PPAPDC1
PPM1E
PPP1R16B
PPP2R2B
PPP2R2C
PRDM10
PRDM11
PRG3
PRKCB1
PRKCG
PRLH
PROM2
PRRXL1
PRSS22
PSK-1
PSMB2
PSMB7
PSMF1
PTCH
PTK2B
PTPRH
PTPRN
PTPRN2
PTPRR
PTPRT
PUNC
QTRT1
R29124_1
RAB11-FIP4
RAB37
RAB39
RALY
RANBP3
RASGRF1
RELN
REST
RFPL2
RGN
Rgr
RHBDL4
RHCG
RIC3
RIMS3
RIMS4
RNF20
RNU3IP2
ROBO3
RPH3A
RPL11
RPL38
RPS15
RSU1
RTBDN
RUTBC2
RWDD1
RYR1
RYR3
S100A7
SALPR
SARM1
SATB2
SCEL
SCG2
SCG3
SCGB1D1
SCGB1D4
SCGN
SCHIP1
SCN10A
SCN3B
SCNN1G
SCRT1
SCRT2
SDK1
SDS3
SEC14L3
SEC8L1
SELP
SEMA5A
SEMA5B
SERPINA13
SEZ6
SEZ6L
SF1
SH2D3C
SH3GL2
SH3KBP1
SHANK1
SHANK2
SHC3
SHOX2
SIAT7E
SIAT8C
SIGLEC10
SIGLEC5
SIGLECL1
SITPEC
SIX6
SLC12A5
SLC17A6
SLC18A3
SLC22A6
SLC24A2
SLC35F1
SLC39A3
SLC5A1
SLC5A11
SLC5A5
SLC6A11
SLC6A18
SLC6A3
SLC6A5
SLC8A2
SLC8A3
SLCO2B1
SLIT1
SLIT2
SLITRK1
SMO
SMPX
SNCB
SND1
SNIP
SNTG1
SORBS1
SORCS3
SP140
SPIRE2
SPR
SPTBN4
SRD5A1
SRM
SRPK2
SST
ST18
STK29
STK32C
STK33
STMN2
STXBP5L
SULT4A1
SYCN
SYN1
SYNJ1
SYT14
SYT5
SYT6
SYT7
T1
TAP1
TAS1R3
TAS2R4
TBX15
TFAP2BL1
TIEG2
TLL1
TLL2
TLP19
TMEM14A
TMEM28
TMIE
TNNI3K
TNRC4
TNXB
TOR1B
TPH2
TRAF1
TRBV12-4
TREM2
TREX2
TRH
TRIM44
TRIM9
TRPC7
TRPM8
TSAP6
TU3A
TUBB4
TUWD12
TZFP
UBASH3A
UCN
UNC13A
UNQ644
UNQ9366
UNQ9433
USP7
VIP
VIPR2
VMP
VRK3
VSX1
WFDC6
XPO6
XPO7
XYLB
XYLT1
YIF1
ZC3HAV1
ZDHHC22
ZNF19
ZNF444
ZNF579
ZNRF1
ZSIG11
ZZEF1
